# Supplementary material for: TTK regulates proliferation and apoptosis of gastric cancer cells through the Akt‐mTOR pathway
Source: FEBS Open Bio. 2020 Jul 1;10(8):1542–9. doi: 10.1002/2211-5463.12909 (PMC7396433; doi:10.1002/2211-5463.12909)
Supplement: Supplementary file 1 — Table S1. Antibodies used in this study. [file FEB4-10-1542-s001.xlsx]

## Sheet: Sheet1
Antibody	Resources	Manufacture
TTK	Rabbit	cell signaling technology
flag	Rabbit	cell signaling technology
akt	Mouse	cell signaling technology
p-akt	Rabbit	cell signaling technology
4E-BP1	Rabbit	cell signaling technology
p-4E-BP1	Rabbit	cell signaling technology
actin	Mouse	santa cruz
